# Supplementary material for: Blood Cell Count Inflammatory Markers as Prognostic Indicators of Periodontitis: A Systematic Review and Meta-Analysis
Source: J Pers Med. 2022 Jun 17;12(6):992. doi: 10.3390/jpm12060992 (PMC9225277; doi:10.3390/jpm12060992)
Supplement: Supplementary file 1 [file jpm-12-00992-s001.zip]

Archive with 1 entries (1 files):
- jpm-1737736-supplementary.pdf
